# Supplementary material for: Gender-Dependent Cognitive and Metabolic Benefits Due to Glyoxalase 1 (Glo1) Overexpression in Age-Accelerated SAMP8 Mice
Source: Antioxidants (Basel). 2025 Aug 1;14(8):946. doi: 10.3390/antiox14080946 (PMC12382624; doi:10.3390/antiox14080946)
Supplement: Supplementary file 1 [file antioxidants-14-00946-s001.zip]

Archive with 1 entries (1 files):
- antioxidants-3755071-supplementary.pdf
